# Supplementary material for: Reproducibility of the Ribosomal RNA Synthesis Ratio in Sputum and Association with Markers of Mycobacterium tuberculosis Burden
Source: Microbiol Spectr. 2021 Sep 8;9(2):e00481-21. doi: 10.1128/Spectrum.00481-21 (PMC8557932; doi:10.1128/Spectrum.00481-21)
Supplement: SUPPLEMENTAL FILE 2 — Supplemental material. Download SPECTRUM00481-21_Supp_2_seq2.xlsx, XLSX file, 0.02 MB. [file spectrum00481-21_supp_2_seq2.xlsx]

## Sheet: Sheet1
DATASET S1 Reproducibility of the ribosomal RNA synthesis ratio in sputum and association with markers of M. tuberculosis burden
														RS ratio data						16S rRNA data							23S rRNA data
																SS1 Triplicates				SS1 Triplicates			SS2 Triplicates				SS1 Triplicates			SS2 Triplicates
Original ID		De-ID		Age	Weight	Gender	HIV Status	Smoking	Smear grade	TTP	Xpert CT values	Xpert Ultra CT values		SS1 single assay	SS2 single assay	Rep 1	Rep 2	Rep 3		Rep 1	Rep 2	Rep 3	Rep 1	Rep 2	Rep 3		Rep 1	Rep 2	Rep 3	Rep 1	Rep 2	Rep 3
4629		1		46	51	Male	HIV negative	Smoker	2	4.125		23.4		2550	1880	1811.53	1868.7	1852.41		1.93323e+07	1.78892e+07	2.104e+07	29199.9	28319.9	41083.3		7.56418e+06	7.71972e+06	7.22477e+06	3410.85	3892.49	4142.32
4631		2		23	56	Female	HIV negative	Non-smoker	3	4.95833	19.26			4620	5030	3440.26	3381.66	3483.88		9.18662e+06		1.12355e+07	3.73764e+06		3841610		1.12404e+06	1.55619e+06	1.64705e+06	471104	507620	700530
4632		3		20	52	Male	HIV negative	Non-smoker	2	7.95833	18.54			2380	1500	2443.56	2398.2	2280.9		3.73561e+06		3.70702e+06	5.41671e+08	5.23423e+08	5.59437e+08		437932	327199	364285	5.22241e+07	5.33122e+07	5.23058e+07
4633		4		44	62	Male	HIV negative	Smoker	3	2.45833	16.6			3190	3590					2.55334e+07	2.30414e+07	2.21153e+07	3.29893e+07	3.40144e+07	3.1718e+07		2.37685e+06	2.64281e+06	3.00987e+06	4.42778e+06	4.16643e+06	3.91916e+06
4635		5		36	65	Male	HIV negative	Non-smoker	1	7.58333	14.5			2320	2940	2395.88	2410.81	2326.6		599145	580802	568934	185716	192693	202978		71411.4	68454.3	73649.3	29559.1	34035.9	28555.6
4637		6		19	50	Male	HIV negative	Non-smoker	1	12.375				1988.26	2377.59	1814.93	1731.64	1932.1		45237	37457.3	41095.3	113418	78892.7	122803		4762.47	4302.29	4779.84	5531.65	4902.19	5188.3
4638		7		22	53	Male	HIV negative	Non-smoker	3	3.83333	20.02			690	2110	443.855	457.869	443.45		2.83458e+08	288545625	2.46255e+08	2.07561e+07	2.07237e+07	2.10514e+07		6.19707e+07	6.14027e+07	6.07003e+07	3.06836e+06	3.48682e+06	3.2731e+06
4639		8		39	61	Male	HIV positive	Non-smoker	2	6.54167	16.26			1100	1970	901.297	861.143	898.438		1.7929e+09	1.82304e+09	1.68013e+09	3.20506e+08	352157500	334093125			3.89382e+08	3.87728e+08	3.77499e+07	3.877e+07	3.74928e+07
4640		9		34	59	Male	HIV negative	Smoker	3	4.33333	16.92			676	2010					3.49901e+08	3.65632e+08	3.74408e+08	2.93676e+08	2.8873e+08	2.93981e+08		1.04114e+08	9.38464e+07	8.14717e+07	5.72208e+07	5.12172e+07	4.59306e+07
4641		10		33	61	Male	HIV negative	Non-smoker		5.70833	20.46			4070	2010	3133.3	3179.83	3300.54		1.17099e+06	1.17801e+06	1.1221e+06	1.6374e+07	1.68737e+07	1.51007e+07		285799	333902	297871	7.37643e+06	5.14775e+06	5.30135e+06
4642		11		30	59	Female	HIV negative	Non-smoker	1	10.8333	19.9			1380	1610	1153.03	1177.57	1175.64		73211.6	77119.6	69447.1	44543	53235.5	51064.7		45838	50179.1	54768.3	26692.3	25406.6	27130.2
4644		12		24	35	Female	HIV negative	Non-smoker	3	3.91667				1290	1240					65661	59258.1	63317.4	2.08103e+07	2.0413e+07	2.16605e+07		4296.49	5761.2	4540.61	9.64774e+06	8.3914e+06	8.57548e+06
4645		13		32	59	Male	HIV negative	Non-smoker	3	6.625				2220	3250	1860.59	1854.18	2106.94		1.28986e+07	1.33108e+07	1.29869e+07	485092	486568	438210		4.52565e+06	4.98761e+06	4.79195e+06	169376	192308	191974
4646		14		19	50	Male	HIV negative	Non-smoker	2	3.5	14.28			750	1238	593.212	662.827	631.313		6.05535e+07	6.40294e+07	6.12357e+07	657357	595982	650715		1.45985e+07	1.3465e+07	1.2572e+07	107070	96345.1	93387.1
4647		15		36	54	Female	HIV positive	Non-smoker	1	7.5	28.58			3750	4691.71	3116.87	3113.63	3156.61		291575	294730	276593	33615.5	29576.1	34390.2		54610.9	62055.8	60064.3	6972.11	6764.61	7663.79
4648		16		25	61	Male	HIV negative	Non-smoker	3	3.08333	13.02			490	2960					4.87614e+09	4.57822e+09	4.99416e+09	3.60332e+06	3.51995e+06	4.15653e+06		2.00673e+09	1.20411e+09	1.18861e+09	2.24189e+06	2.48286e+06	2.24532e+06
4649		17		31	58	Male	HIV negative	Non-smoker	3	6.95833	22			4480	1950								1.38548e+06	1.349e+06	1.40264e+06					771002	822669	781323
4650		18		27	50	Female	HIV negative	Non-smoker	2	6.16667	17.8			2270	3283.73	1774.91	1835.19	1775.78		1.11999e+06	1.1302e+06	1.11325e+06	1563135	1.63729e+06	1.59394e+06		243112	249088	241099	176853	136917	134416
4652		19		45	NA	Female	HIV positive	Smoker	2	42	24.1			1820	1870	1711.89	1603.43	1615.83		172640	200633	209686	63044	65763.9	66554		84863.1	72947.9	66287.9	6488.26	9147.38	7248.01
4653		20		27	57	Male	HIV positive	Non-smoker	2	2.41667	12.94			1118	1400	789.323	805.927	819.594		591420000	571868125	5.44903e+08	3.32113e+08	3.07991e+08	372688000		3.32779e+08	1.49719e+08	1.76183e+08	3.20022e+08	2.06178e+08	1.47452e+08
4654		21		18	55	Male	HIV negative	Non-smoker	2	4.58333	18.24			1003	1120					3.62873e+07	4.03067e+07	3.55725e+07	7.32238e+06	7.10517e+06	5.95915e+06			2.2898e+07	2.15183e+07		3.12028e+06	2.7652e+06
4658		22		34	49	Female	HIV negative	Non-smoker	1	6.29167		18.1		1560	1760	1391.97	1370.15	1382.55		395644	510256	434346	2.7283e+07	2.5816e+07	2.80556e+07			43032.5	34750.1	5.42245e+06	4.85098e+06	4.25058e+06
4661		23		23	51	Female	HIV negative	Non-smoker	1	6.33333		18.125		1068	4170	1088.47	1126.46	1104.49		1.90968e+08	1.44905e+08	1.7459e+08	114249	125534	130222			31077600	3.35737e+07	34941	25851.4	22277.3
4662		24		49	45	Male	HIV positive	Non-smoker	1	9.70833		21.25		2909.1	1620.79	964.898	949.17	992.575		27425.3	34948.7	34281.6	1465.07	1220.89	1220.89		10062.1	11804	14027.7	309.293	183.134	231.97
4663		25		38	55	Male	HIV negative	Non-smoker	1	14.375		0		1180	960					12324.8	16560.4	20498.9	1819.27	2017.58	2664.23		11459	6090.25	5568.23	1345.05	1414.03	1241.58
4665		26		22	61	Female	HIV negative	Non-smoker	1	9.95833		21.025		4840	5260	3966.61	4104.34	4084.22		33775	32989.1	26787.7	91386.5	82064.1	91853.4		4629.76	7534.03	6585.87	39624.2	40908	35962.3
4666		27		50	46	Female	HIV positive	Non-smoker	2	4.54167				1089	1930	966.069	982.981	973.161		1.4502e+08	192214500	171803000	2112736	2.08101e+06	2.15346e+06		44298900	7.83934e+07	5.88284e+07	266738	361646	332031
4667		28		38	55	Female	HIV negative	Non-smoker	1	9				2780	4422.06					96781.9	96590.9	91887.9	225253	193381	190555		21282.9	23371.8	22775	24056.3	43766.5	37273.9
4671		29		37	47	Male	HIV positive	Non-smoker	3	4.70833		18.65		1400	3680					1.09092e+06	1.10334e+06	1159754	5.47557e+07	5.95528e+07	6.20588e+07		739657	489715	407216	9.78571e+06	1.06748e+07	1.01475e+07
4672		30		38	52	Male	HIV negative	Smoker	1	11.5				151	280	168.465	174.391	178.677		37808.6	32407.4	39529.9	342119	277042	316724		11658.9	11112	13308.1	152270	107785
4673		31		29	45	Female	HIV negative	Non-smoker	2	5.91667	18.14			3690	5820	3371.34	3320.08	3275.34		1.76814e+07	2.10812e+07	1.96427e+07	1.96201e+07	1.79189e+07	1.92082e+07		2.86156e+07	3.48617e+07	2.33953e+07	2.14572e+07	2.15194e+07	1.69358e+07
4674		32		36	50	Male	HIV negative	Smoker	3	3.83333					3887.15					508.321	221.576	560.456	30310.8	15368.9	13490.4			123.822	45.6185	2796.28	3372.61	3863.56
4678		33		37	52	Male	HIV positive	Non-smoker	2	7.41667				2569.16	2950	2952.76	3007.57	3101.86		114808	109628	113119	33009.1	32607.1	44795.4		11401.6	13186.8	12949.4	10831.3	11246	12489.9
4680		34		42	57	Male	HIV positive	Non-smoker	0	42		31.125			1803.62					167.74	251.61	41.935	57975.1	43228.8	59591.1				440.318	5353.1	2828.05	3030.06
4682		35		42	51	Male	HIV positive	Smoker		4.04167				4620	3840	3894.98	3818.94	3920.79		189737000		2.0063e+08	6.32268e+07	6.75781e+07	65297860		1.29358e+08	148531500	1.18791e+08	33048660	30199400	2.08547e+07
4683		36		50	46	Male	HIV positive	Non-smoker	1	9.125				4202.79	4903.31	3707.13	3249.6	3570.44		87170.1	68533.1	79697.1	34470.4	30114.4	25733.2		9933.65	10412.1	12120.9	5791.23	5426.13	3802.07
4693		37		37	49	Male	HIV positive	Non-smoker	2	5.125		23.925		780		795.328	779.123	793.209		24559.6	24245.2	24129.8	95.747	132.222	159.578		4426.89	7756.68	5584.94	59.272	95.747	43.3141
4731		38		34	60	Male	HIV positive	Non-smoker		NA					770					145098	101518	116386	598772	409094			27045.7	31403.8	34992.8	374695	269083	219156
